# Supplementary material for: Active surveillance for Theileria orientalis and the invasive Asian longhorned tick (Haemaphysalis longicornis) in three Missouri beef herds
Source: PLoS One. 2025 Apr 1;20(4):e0319327. doi: 10.1371/journal.pone.0319327 (PMC11960879; doi:10.1371/journal.pone.0319327)
Supplement: S1 Table — The table includes duplicate qPCR Ct values, cELISA percent inhibition, number of ticks collected by species and life stage, percent packed cell volumes, and T. orientalis blood smear results. Three rows (Unknown1, Unknown2, Unknown3) include tick counts corresponding to the 3 unlabeled vials from Farm B. (XLSX) [file pone.0319327.s001.xlsx]

## Sheet: ahff_composite_v3
sample_id	farm	ToPCR	univ_rep1	univ_rep2	univ_mean	BUFFELI_rep1	BUFFELI_rep2	CHITOSE_rep1	CHITOSE_rep2	IKEDA_rep1	IKEDA_rep2	inhibit_ELISA	anaplas_ELISA	pcv_percent	AA_FEMALE	AA_MALE	AA_NYMPH	HLONG_FEMALE	DV_FEMALE	DV_MALE	HLONG_NYMPH	IXODES_FEMALE	unidentified	total.ticks	To.smear	Am_rep1	Am_rep2	AmPCR
Farm.B.01	B	negative	NA	NA	NA	NA	NA	NA	NA	NA	NA	0.711	positive	38	2	2	1	0	0	0	0	0	0	5	positive	20.4176	20.5183	positive
Farm.B.02	B	negative	NA	NA	NA	NA	NA	NA	NA	NA	NA	0.326	positive	29	1	2	0	0	0	0	0	0	0	3	positive	21.1528	21.0179	positive
Farm.B.03	B	negative	NA	NA	NA	NA	NA	NA	NA	NA	NA	0.08	negative	32	0	0	0	0	0	0	0	0	0	0	negative	NA	NA	negative
Farm.B.04	B	negative	NA	NA	NA	NA	NA	NA	NA	NA	NA	0.903	positive	34	2	3	0	0	0	0	0	0	0	5	negative	25.487	25.6379	positive
Farm.B.05	B	negative	NA	NA	NA	NA	NA	NA	NA	NA	NA	0.273	negative	33	0	2	0	0	0	0	0	0	0	2	negative	27.9567	27.9392	positive
Farm.B.06	B	negative	NA	NA	NA	NA	NA	NA	NA	NA	NA	0.163	negative	33	1	2	0	0	0	0	0	0	0	3	negative	NA	NA	negative
Farm.B.07	B	negative	NA	NA	NA	NA	NA	NA	NA	NA	NA	0.936	positive	33	NA	NA	NA	NA	NA	NA	NA	NA	NA	NA	negative	22.9892	23.2714	positive
Farm.B.08	B	negative	NA	NA	NA	NA	NA	NA	NA	NA	NA	0.268	negative	31	0	0	0	0	0	0	0	0	0	0	negative	NA	NA	negative
Farm.B.09	B	positive	28.8329	28.586	28.7095	NA	NA	30.4749	31.1121	NA	NA	0.929	positive	37	0	2	0	0	0	0	0	0	0	2	negative	26.7325	26.8864	positive
Farm.B.10	B	negative	NA	NA	NA	NA	NA	NA	NA	NA	NA	0.312	positive	34	1	1	0	0	0	0	0	0	1	3	negative	NA	NA	negative
Farm.B.11	B	negative	NA	NA	NA	NA	NA	NA	NA	NA	NA	0.871	positive	38	0	4	0	0	0	0	0	0	0	4	negative	24.8251	24.9388	positive
Farm.B.12	B	negative	NA	NA	NA	NA	NA	NA	NA	NA	NA	0.231	negative	33	0	0	0	0	0	0	0	0	0	0	negative	NA	NA	negative
Farm.B.13	B	negative	NA	NA	NA	NA	NA	NA	NA	NA	NA	0.045	negative	30	1	0	0	0	0	0	0	0	0	1	negative	NA	NA	negative
Farm.B.14	B	negative	NA	NA	NA	NA	NA	NA	NA	NA	NA	0.413	positive	37	1	1	0	0	0	0	1	0	0	3	negative	33.1353	33.427	positive
Farm.B.15	B	negative	NA	NA	NA	NA	NA	NA	NA	NA	NA	0.42	positive	18	2	2	0	0	0	0	0	0	0	4	negative	22.9568	22.9226	positive
Farm.B.16	B	negative	NA	NA	NA	NA	NA	NA	NA	NA	NA	0.934	positive	32	0	1	0	0	0	0	0	0	0	1	negative	25.3706	25.2713	positive
Farm.B.17	B	negative	NA	NA	NA	NA	NA	NA	NA	NA	NA	0.834	positive	30	1	2	0	0	0	0	0	0	0	3	negative	14.9849	19.4539	positive
Farm.B.18	B	negative	NA	NA	NA	NA	NA	NA	NA	NA	NA	0.899	positive	30	5	0	0	1	0	0	0	0	0	6	negative	27.8872	24.5872	positive
Farm.B.19	B	negative	NA	NA	NA	NA	NA	NA	NA	NA	NA	0.135	negative	33	1	2	0	0	0	0	0	0	0	3	negative	NA	NA	negative
Farm.B.20	B	negative	NA	NA	NA	NA	NA	NA	NA	NA	NA	0.243	negative	32	0	0	0	0	0	0	0	0	0	0	negative	35.2887	34.9041	negative
Farm.B.21	B	negative	NA	NA	NA	NA	NA	NA	NA	NA	NA	0.184	negative	31	0	0	0	0	0	0	0	0	0	0	negative	NA	NA	negative
Farm.B.22	B	negative	NA	NA	NA	NA	NA	NA	NA	NA	NA	0.415	positive	36	0	0	0	0	0	0	0	0	0	0	negative	NA	NA	negative
Farm.B.23	B	negative	NA	NA	NA	NA	NA	NA	NA	NA	NA	0.229	negative	30	1	0	0	0	0	0	0	0	0	1	negative	NA	NA	negative
Farm.B.24	B	negative	NA	NA	NA	NA	NA	NA	NA	NA	NA	0.218	negative	39	0	0	0	0	0	0	0	0	0	0	negative	NA	NA	negative
Farm.B.25	B	negative	NA	NA	NA	NA	NA	NA	NA	NA	NA	0.264	negative	40	5	0	0	0	0	0	0	0	0	5	negative	NA	NA	negative
Farm.B.26	B	negative	NA	NA	NA	NA	NA	NA	NA	NA	NA	0.251	negative	33	0	0	0	0	0	0	0	0	0	0	negative	NA	NA	negative
Farm.B.27	B	negative	NA	NA	NA	NA	NA	NA	NA	NA	NA	0.153	negative	34	0	0	0	0	1	0	0	0	0	1	negative	NA	NA	negative
Farm.B.28	B	negative	NA	NA	NA	NA	NA	NA	NA	NA	NA	0.257	negative	37	1	0	0	0	0	0	0	0	0	1	negative	35.5412	NA	negative
Farm.B.29	B	negative	NA	NA	NA	NA	NA	NA	NA	NA	NA	0.397	positive	35	1	0	0	0	0	0	0	0	0	1	negative	NA	NA	negative
Farm.B.30	B	negative	NA	NA	NA	NA	NA	NA	NA	NA	NA	0.205	negative	32	3	0	0	1	0	0	0	0	0	4	NA	35.9609	36.5612	negative
Farm.B.31	B	negative	NA	NA	NA	NA	NA	NA	NA	NA	NA	0.262	negative	40	3	2	0	0	1	1	0	0	0	7	negative	NA	NA	negative
Farm.B.32	B	negative	NA	NA	NA	NA	NA	NA	NA	NA	NA	0.293	negative	33	3	1	0	0	0	0	0	0	0	4	negative	NA	NA	negative
Farm.B.33	B	negative	NA	NA	NA	NA	NA	NA	NA	NA	NA	0.287	negative	33	1	0	0	0	0	0	0	0	0	1	negative	NA	NA	negative
Farm.B.34	B	negative	NA	NA	NA	NA	NA	NA	NA	NA	NA	0.202	negative	35	2	1	0	0	0	0	0	0	0	3	negative	NA	NA	negative
Farm.B.35	B	negative	NA	NA	NA	NA	NA	NA	NA	NA	NA	0.161	negative	37	0	0	0	0	0	0	0	0	0	0	negative	NA	NA	negative
Farm.B.36	B	negative	NA	NA	NA	NA	NA	NA	NA	NA	NA	0.72	positive	39	0	0	0	0	0	0	0	0	0	0	negative	NA	NA	negative
Farm.B.37	B	negative	NA	NA	NA	NA	NA	NA	NA	NA	NA	0.057	negative	32	1	0	0	0	0	0	0	0	0	1	negative	NA	NA	negative
Farm.B.38	B	negative	NA	NA	NA	NA	NA	NA	NA	NA	NA	0.289	negative	31	1	0	0	0	0	0	0	0	0	1	negative	35.2945	NA	negative
Farm.B.39	B	negative	NA	NA	NA	NA	NA	NA	NA	NA	NA	0.285	negative	34	0	0	0	0	0	0	0	0	0	0	negative	35.208	35.2787	negative
Farm.B.40	B	negative	NA	NA	NA	NA	NA	NA	NA	NA	NA	0.85	positive	34	0	0	0	0	0	0	0	0	0	0	negative	26.1843	25.7142	positive
Farm.B.41	B	negative	NA	NA	NA	NA	NA	NA	NA	NA	NA	0.19	negative	36	0	0	0	0	0	0	0	0	0	0	negative	34.9132	34.3042	positive
Farm.B.42	B	negative	NA	NA	NA	NA	NA	NA	NA	NA	NA	0.068	negative	34	0	0	0	0	1	0	0	0	0	1	negative	NA	NA	negative
Farm.B.43	B	negative	NA	NA	NA	NA	NA	NA	NA	NA	NA	0.9	positive	30	NA	NA	NA	NA	NA	NA	NA	NA	NA	NA	negative	18.1887	18.5098	positive
Farm.B.44	B	negative	NA	NA	NA	NA	NA	NA	NA	NA	NA	0.432	positive	34	1	0	0	0	1	0	0	0	0	2	negative	NA	35.9914	negative
Farm.B.45	B	negative	NA	NA	NA	NA	NA	NA	NA	NA	NA	0.264	negative	33	1	0	0	0	0	0	0	0	0	1	negative	32.8734	33.8553	positive
Farm.B.46	B	negative	NA	NA	NA	NA	NA	NA	NA	NA	NA	0.896	positive	29	0	0	0	0	1	0	0	0	0	1	negative	21.1712	20.912	positive
Farm.B.47	B	negative	NA	NA	NA	NA	NA	NA	NA	NA	NA	0.82	positive	37	5	2	0	0	0	1	0	0	0	8	negative	18.9037	18.8954	positive
Farm.B.48	B	negative	NA	NA	NA	NA	NA	NA	NA	NA	NA	0.169	negative	37	0	1	0	0	0	0	0	0	0	1	negative	NA	33.5713	negative
Farm.B.49	B	negative	NA	NA	NA	NA	NA	NA	NA	NA	NA	0.784	positive	38	0	0	0	0	2	1	0	0	0	3	negative	21.5136	21.3956	positive
Farm.B.50	B	negative	NA	NA	NA	NA	NA	NA	NA	NA	NA	0.772	positive	32	1	1	0	0	0	0	0	0	0	2	negative	21.9101	22.1196	positive
Farm.B.51	B	positive	25.8173	25.9568	25.887	NA	NA	28.1878	28.2851	NA	NA	0.416	positive	36	3	6	0	1	0	0	0	0	0	10	negative	24.4459	24.3285	positive
Farm.B.52	B	negative	NA	NA	NA	NA	NA	NA	NA	NA	NA	0.607	positive	34	1	3	0	0	0	0	0	0	0	4	negative	NA	34.1668	negative
Farm.B.53	B	positive	25.5324	25.5463	25.5393	43.0154	NA	27.617	27.6889	NA	NA	0.731	positive	28	3	8	0	0	0	0	0	0	0	11	positive	22.7122	22.6299	positive
Farm.B.54	B	negative	NA	NA	NA	NA	NA	NA	NA	NA	NA	0.854	positive	26	NA	NA	NA	NA	NA	NA	NA	NA	NA	NA	negative	25.1966	25.3747	positive
Farm.C.01	C	negative	NA	NA	NA	NA	NA	NA	NA	NA	NA	0.412	positive	34	0	0	0	0	4	0	0	0	0	4	negative	NA	NA	negative
Farm.C.02	C	negative	NA	NA	NA	NA	NA	NA	NA	NA	NA	0.307	positive	34	1	0	0	0	2	2	0	0	0	5	negative	NA	NA	negative
Farm.C.03	C	negative	NA	NA	NA	NA	NA	NA	NA	NA	NA	0.838	positive	38	1	0	0	0	2	0	0	0	0	3	negative	28.0392	28.2492	positive
Farm.C.04	C	negative	NA	NA	NA	NA	NA	NA	NA	NA	NA	0.841	positive	26	1	0	0	0	0	0	0	0	0	1	negative	31.595	31.3365	positive
Farm.C.05	C	negative	NA	NA	NA	NA	NA	NA	NA	NA	NA	0.886	positive	37	0	0	0	0	0	0	0	0	0	0	negative	32.2347	31.8792	positive
Farm.C.06	C	negative	NA	NA	NA	NA	NA	NA	NA	NA	NA	0.807	positive	35	0	0	0	0	1	1	0	0	0	2	negative	28.9423	28.8468	positive
Farm.C.07	C	negative	NA	NA	NA	NA	NA	NA	NA	NA	NA	0.918	positive	35	1	0	0	0	0	2	0	0	0	3	negative	28.9266	28.465	positive
Farm.C.08	C	negative	NA	NA	NA	NA	NA	NA	NA	NA	NA	0.903	positive	37	0	0	1	0	2	3	0	0	0	6	negative	32.7213	32.9133	positive
Farm.C.09	C	negative	NA	NA	NA	NA	NA	NA	NA	NA	NA	0.82	positive	37	0	0	0	0	0	0	0	0	0	0	negative	29.596	29.5067	positive
Farm.C.10	C	positive	24.929	24.8454	24.8872	35.0087	40.3045	NA	NA	30.0802	30.0309	0.787	positive	34	0	0	0	0	1	1	0	0	0	2	positive	NA	NA	negative
Farm.C.11	C	negative	NA	NA	NA	NA	NA	NA	NA	NA	NA	0.731	positive	41	2	0	0	0	0	1	0	0	0	3	negative	31.508	31.5418	positive
Farm.C.12	C	negative	NA	NA	NA	NA	NA	NA	NA	NA	NA	0.899	positive	40	0	0	0	0	0	4	0	0	0	4	negative	30.6877	30.9591	positive
Farm.C.13	C	negative	NA	NA	NA	NA	NA	NA	NA	NA	NA	0.87	positive	33	1	0	0	0	3	0	0	0	0	4	negative	28.0675	28.3765	positive
Farm.C.14	C	negative	NA	NA	NA	NA	NA	NA	NA	NA	NA	0.913	positive	33	0	0	0	0	1	1	0	0	0	2	negative	33.1719	33.0089	positive
Farm.C.15	C	negative	NA	NA	NA	NA	NA	NA	NA	NA	NA	0.187	negative	33	1	0	0	0	0	0	0	0	0	1	negative	NA	NA	negative
Farm.C.16	C	negative	NA	NA	NA	NA	NA	NA	NA	NA	NA	0.454	positive	34	0	0	0	0	0	2	0	0	0	2	negative	36.626	37.0549	negative
Farm.C.17	C	negative	NA	NA	NA	NA	NA	NA	NA	NA	NA	0.862	positive	34	0	1	0	0	0	4	0	0	0	5	negative	33.9178	34.2402	positive
Farm.C.18	C	negative	NA	NA	NA	NA	NA	NA	NA	NA	NA	0.892	positive	35	0	0	0	0	4	3	0	0	0	7	negative	26.2918	26.1971	positive
Farm.C.19	C	negative	NA	NA	NA	NA	NA	NA	NA	NA	NA	0.235	negative	33	0	0	0	0	0	0	0	0	0	0	negative	NA	NA	negative
Farm.C.20	C	negative	NA	NA	NA	NA	NA	NA	NA	NA	NA	0.328	positive	39	0	0	0	1	1	1	0	0	0	3	negative	NA	NA	negative
Farm.C.21	C	negative	NA	NA	NA	NA	NA	NA	NA	NA	NA	0.247	negative	36	1	0	0	0	1	1	0	0	0	3	negative	NA	NA	negative
Farm.C.22	C	negative	NA	NA	NA	NA	NA	NA	NA	NA	NA	0.781	positive	34	0	0	0	0	0	0	0	0	0	0	negative	32.6305	32.3792	positive
Farm.C.23	C	negative	NA	NA	NA	NA	NA	NA	NA	NA	NA	0.223	negative	38	0	0	0	0	2	1	0	0	0	3	negative	NA	NA	negative
Farm.C.24	C	negative	NA	NA	NA	NA	NA	NA	NA	NA	NA	0.165	negative	36	0	0	0	0	0	1	0	0	0	1	negative	NA	NA	negative
Farm.C.25	C	negative	NA	NA	NA	NA	NA	NA	NA	NA	NA	0.37	positive	36	3	0	0	0	3	6	2	0	0	14	negative	NA	NA	negative
Farm.C.26	C	negative	NA	NA	NA	NA	NA	NA	NA	NA	NA	0.261	negative	38	1	3	0	1	3	0	0	0	0	8	negative	NA	NA	negative
Farm.C.27	C	negative	NA	NA	NA	NA	NA	NA	NA	NA	NA	0.513	positive	38	1	0	0	0	2	0	1	0	0	4	negative	NA	NA	negative
Farm.C.28	C	negative	NA	NA	NA	NA	NA	NA	NA	NA	NA	0.117	negative	37	1	0	0	0	3	2	0	0	0	6	negative	NA	NA	negative
Farm.C.29	C	negative	NA	NA	NA	NA	NA	NA	NA	NA	NA	0.155	negative	40	1	0	0	0	4	4	0	0	0	9	negative	NA	NA	negative
Farm.C.30	C	negative	NA	NA	NA	NA	NA	NA	NA	NA	NA	0.202	negative	36	1	0	1	1	8	10	0	0	0	21	negative	NA	NA	negative
Farm.C.31	C	negative	NA	NA	NA	NA	NA	NA	NA	NA	NA	0.432	positive	36	4	2	0	0	9	11	0	0	0	26	negative	NA	NA	negative
Farm.C.32	C	negative	NA	NA	NA	NA	NA	NA	NA	NA	NA	0.252	negative	35	5	0	0	0	2	4	0	0	0	11	negative	NA	NA	negative
Farm.C.33	C	negative	NA	NA	NA	NA	NA	NA	NA	NA	NA	0.171	negative	36	3	1	0	2	7	7	0	0	0	20	negative	NA	NA	negative
Farm.C.34	C	negative	NA	NA	NA	NA	NA	NA	NA	NA	NA	0.252	negative	37	3	1	1	0	1	1	0	0	0	7	negative	NA	NA	negative
Farm.C.35	C	negative	NA	NA	NA	NA	NA	NA	NA	NA	NA	0.193	negative	34	3	1	0	0	2	5	1	0	0	12	negative	NA	NA	negative
Farm.C.36	C	negative	NA	NA	NA	NA	NA	NA	NA	NA	NA	0.109	negative	39	0	0	0	0	3	1	0	0	0	4	negative	NA	NA	negative
Farm.C.37	C	negative	NA	NA	NA	NA	NA	NA	NA	NA	NA	0.244	negative	38	5	3	0	0	1	5	0	0	0	14	negative	NA	NA	negative
Farm.C.38	C	negative	NA	NA	NA	NA	NA	NA	NA	NA	NA	0.085	negative	36	0	0	1	0	3	6	1	0	0	11	negative	NA	NA	negative
Farm.C.39	C	negative	NA	NA	NA	NA	NA	NA	NA	NA	NA	0.273	negative	36	1	0	0	0	3	5	0	0	0	9	negative	NA	NA	negative
Farm.C.40	C	negative	NA	NA	NA	NA	NA	NA	NA	NA	NA	0.206	negative	37	3	1	0	0	5	7	1	0	0	17	negative	NA	NA	negative
Farm.C.41	C	negative	NA	NA	NA	NA	NA	NA	NA	NA	NA	0.291	negative	34	2	2	0	0	2	4	1	0	0	11	negative	NA	12.6562	negative
Unknown1	B	NA	NA	NA	NA	NA	NA	NA	NA	NA	NA	NA	NA	NA	1	0	0	0	0	0	0	0	0	1	NA	NA	NA	NA
Unknown2	B	NA	NA	NA	NA	NA	NA	NA	NA	NA	NA	NA	NA	NA	0	0	0	0	0	0	0	0	0	0	NA	NA	NA	NA
Unknown3	B	NA	NA	NA	NA	NA	NA	NA	NA	NA	NA	NA	NA	NA	0	2	0	0	0	0	0	0	0	2	NA	NA	NA	NA
Farm.A.01	A	negative	NA	NA	NA	NA	NA	NA	NA	NA	NA	-0.218	negative	32	0	2	0	0	0	0	0	0	0	2	negative	NA	NA	negative
Farm.A.02	A	negative	NA	NA	NA	NA	NA	NA	NA	NA	NA	0.486	positive	31	1	3	0	0	0	0	0	0	0	4	negative	NA	33.9176	negative
Farm.A.03	A	negative	NA	NA	NA	NA	NA	NA	NA	NA	NA	-0.143	negative	32	0	2	0	0	0	0	0	0	0	2	negative	32.341	32.1586	positive
Farm.A.04	A	negative	NA	NA	NA	NA	NA	NA	NA	NA	NA	0.74	positive	28	0	1	0	0	0	0	0	0	0	1	negative	20.5198	20.5222	positive
Farm.A.05	A	negative	NA	NA	NA	NA	NA	NA	NA	NA	NA	0.439	positive	34	2	1	0	0	0	0	0	0	0	3	negative	36.1154	36.2917	negative
Farm.A.06	A	negative	NA	NA	NA	NA	NA	NA	NA	NA	NA	0.608	positive	35	5	2	0	0	0	0	0	0	0	7	negative	32.9038	32.9247	positive
Farm.A.07	A	positive	24.6671	24.452	24.5595	43.3163	NA	26.5054	26.5729	NA	NA	0.483	positive	34	4	0	0	0	0	0	0	0	0	4	positive	19.7412	20.0478	positive
Farm.A.08	A	negative	NA	NA	NA	NA	NA	NA	NA	NA	NA	0.724	positive	31	1	2	0	0	0	0	0	0	0	3	negative	32.6762	32.639	positive
Farm.A.09	A	negative	NA	NA	NA	NA	NA	NA	NA	NA	NA	0.881	positive	32	0	1	0	0	0	0	0	0	0	1	negative	24.3534	23.949	positive
Farm.A.10	A	negative	NA	NA	NA	NA	NA	NA	NA	NA	NA	-0.094	negative	35	1	1	0	0	0	0	0	0	0	2	negative	NA	NA	negative
Farm.A.11	A	negative	NA	NA	NA	NA	NA	NA	NA	NA	NA	-0.148	negative	38	0	0	0	0	0	0	0	0	0	0	negative	43.7115	NA	negative
Farm.A.12	A	negative	NA	NA	NA	NA	NA	NA	NA	NA	NA	-0.257	negative	32	0	0	0	0	0	0	0	0	0	0	negative	NA	12.5628	negative
Farm.A.13	A	negative	NA	NA	NA	NA	NA	NA	NA	NA	NA	0.01	negative	27	0	4	1	0	0	0	0	0	0	5	negative	33.3501	33.1913	positive
Farm.A.14	A	negative	NA	NA	NA	NA	NA	NA	NA	NA	NA	-0.142	negative	33	0	1	0	0	0	0	0	0	0	1	negative	21.9579	21.6997	positive
Farm.A.15	A	negative	NA	NA	NA	NA	NA	NA	NA	NA	NA	0.494	positive	26	2	1	0	0	0	0	0	0	0	3	negative	20.4837	20.1819	positive
Farm.A.16	A	negative	NA	NA	NA	NA	NA	NA	NA	NA	NA	0.871	positive	30	0	2	0	0	0	0	0	0	0	2	negative	28.6924	28.3634	positive
Farm.A.17	A	negative	NA	NA	NA	NA	NA	NA	NA	NA	NA	0.735	positive	34	0	2	0	0	0	0	0	0	0	2	negative	22.3803	22.2804	positive
Farm.A.18	A	negative	NA	NA	NA	NA	NA	NA	NA	NA	NA	-0.19	negative	35	0	2	0	0	0	0	0	0	0	2	negative	NA	35.1467	negative
Farm.A.19	A	negative	NA	NA	NA	NA	NA	NA	NA	NA	NA	-0.11	negative	30	0	0	0	0	0	0	0	0	0	0	negative	NA	NA	negative
Farm.A.20	A	negative	NA	NA	NA	NA	NA	NA	NA	NA	NA	-0.013	negative	34	3	0	0	0	0	0	0	0	0	3	negative	NA	NA	negative
Farm.A.21	A	negative	NA	NA	NA	NA	NA	NA	NA	NA	NA	-0.143	negative	31	3	3	0	0	0	0	0	0	0	6	negative	NA	NA	negative
Farm.A.22	A	negative	NA	NA	NA	NA	NA	NA	NA	NA	NA	0.751	positive	30	1	1	0	0	0	0	0	0	0	2	negative	31.3371	31.7026	positive
Farm.A.23	A	negative	NA	NA	NA	NA	NA	NA	NA	NA	NA	-0.218	negative	35	1	0	0	0	0	0	0	0	0	1	negative	35.2722	NA	negative
Farm.A.24	A	positive	26.9503	27.2417	27.096	NA	NA	29.247	28.8681	NA	NA	0.806	positive	27	1	1	0	0	0	0	0	0	0	2	positive	20.3181	20.2253	positive
Farm.A.25	A	positive	26.8759	28.2431	27.5595	NA	43.113	30.7932	30.5846	NA	NA	-0.06	negative	35	0	1	0	0	0	0	0	0	0	1	negative	25.6576	25.6608	positive
Farm.A.26	A	negative	NA	NA	NA	NA	NA	NA	NA	NA	NA	0.87	positive	30	1	0	0	0	0	0	0	0	0	1	negative	31.4166	31.7886	positive
Farm.A.27	A	negative	NA	NA	NA	NA	NA	NA	NA	NA	NA	0.459	positive	33	0	2	0	0	0	0	0	0	0	2	negative	25.8439	25.8514	positive
Farm.A.28	A	negative	NA	NA	NA	NA	NA	NA	NA	NA	NA	0.61	positive	31	0	3	0	0	0	0	0	0	0	3	negative	27.0146	27.0384	positive
Farm.A.29	A	negative	NA	NA	NA	NA	NA	NA	NA	NA	NA	0.661	positive	30	2	3	0	0	0	0	0	0	0	5	negative	31.8617	31.5424	positive
Farm.A.30	A	positive	25.3149	25.4634	25.3892	NA	NA	27.7397	27.8784	NA	NA	0.87	positive	30	0	2	0	0	0	0	0	0	0	2	positive	22.9415	23.4969	positive
Farm.A.31	A	positive	25.2839	25.7418	25.5129	NA	NA	28.1937	28.2455	NA	NA	-0.09	negative	28	0	1	0	0	0	0	0	0	0	1	positive	26.6965	26.784	positive
Farm.A.32	A	negative	NA	NA	NA	NA	NA	NA	NA	NA	NA	0.911	positive	30	1	3	0	0	0	0	0	0	0	4	negative	28.6422	28.6428	positive
Farm.A.33	A	negative	NA	NA	NA	NA	NA	NA	NA	NA	NA	0.118	negative	37	2	0	0	0	0	0	0	0	0	2	negative	NA	NA	negative
Farm.A.34	A	negative	NA	NA	NA	NA	NA	NA	NA	NA	NA	0.409	positive	32	1	2	0	1	0	0	0	0	0	4	negative	NA	NA	negative
Farm.A.35	A	negative	NA	NA	NA	NA	NA	NA	NA	NA	NA	0.81	positive	29	0	3	1	0	0	0	0	0	0	4	negative	32.9412	33.664	positive
Farm.A.36	A	negative	NA	NA	NA	NA	NA	NA	NA	NA	NA	0.127	negative	36	1	2	1	0	0	0	0	1	0	5	negative	NA	NA	negative
Farm.A.37	A	negative	NA	NA	NA	NA	NA	NA	NA	NA	NA	-0.093	negative	32	1	2	1	0	0	0	0	0	0	4	negative	NA	NA	negative
Farm.A.38	A	negative	NA	NA	NA	NA	NA	NA	NA	NA	NA	-0.188	negative	34	1	0	1	0	0	0	0	0	0	2	negative	NA	NA	negative
Farm.A.39	A	negative	NA	NA	NA	NA	NA	NA	NA	NA	NA	-0.211	negative	35	1	2	0	0	0	0	0	0	0	3	negative	NA	NA	negative
Farm.A.40	A	negative	NA	NA	NA	NA	NA	NA	NA	NA	NA	0.001	negative	34	2	0	0	0	0	0	0	0	0	2	negative	NA	NA	negative
Farm.A.41	A	negative	NA	NA	NA	NA	NA	NA	NA	NA	NA	0.892	positive	34	0	1	0	0	0	0	1	0	0	2	negative	21.1544	21.2602	positive
Farm.A.42	A	negative	NA	NA	NA	NA	NA	NA	NA	NA	NA	0.296	negative	33	1	3	0	0	0	0	0	0	0	4	negative	NA	NA	negative
Farm.A.43	A	negative	NA	NA	NA	NA	NA	NA	NA	NA	NA	0.846	negative	36	1	1	0	0	0	0	0	0	0	2	negative	28.8006	29.2722	positive
Farm.A.44	A	positive	23.8818	23.5778	23.7298	NA	NA	26.5123	26.558	NA	NA	0.042	negative	32	0	0	0	0	0	0	0	0	0	0	positive	NA	NA	negative
Farm.A.45	A	positive	22.743	22.8315	22.7872	NA	NA	25.3199	25.3045	NA	NA	0.805	positive	34	0	1	0	0	0	0	0	0	0	1	positive	22.8725	22.8175	positive
Farm.A.46	A	negative	NA	NA	NA	NA	NA	NA	NA	NA	NA	0.513	positive	33	1	4	0	0	0	0	0	0	0	5	negative	29.5729	30.1572	positive
Farm.A.47	A	negative	NA	NA	NA	NA	NA	NA	NA	NA	NA	0.327	positive	33	3	0	0	0	0	0	0	0	0	3	negative	23.6766	23.4554	positive
Farm.A.48	A	negative	NA	NA	NA	NA	NA	NA	NA	NA	NA	0.179	negative	29	0	0	1	0	0	0	0	0	0	1	negative	21.8108	21.9403	positive
Farm.A.49	A	negative	NA	NA	NA	NA	NA	NA	NA	NA	NA	-0.18	negative	33	1	1	0	0	0	0	0	0	0	2	negative	34.6833	NA	negative
Farm.A.50	A	negative	NA	NA	NA	NA	NA	NA	NA	NA	NA	-0.019	negative	34	0	0	0	0	0	0	0	0	0	0	negative	NA	NA	negative
Farm.A.51	A	negative	NA	NA	NA	NA	NA	NA	NA	NA	NA	0.811	positive	33	2	2	0	0	0	0	0	0	0	4	negative	29.1916	29.8254	positive
Farm.A.52	A	negative	NA	NA	NA	NA	NA	NA	NA	NA	NA	0.817	positive	29	3	4	0	0	0	0	0	0	0	7	negative	20.7094	20.5655	positive
