# Supplementary material for: Active surveillance for Theileria orientalis and the invasive Asian longhorned tick (Haemaphysalis longicornis) in three Missouri beef herds
Source: PLoS One. 2025 Apr 1;20(4):e0319327. doi: 10.1371/journal.pone.0319327 (PMC11960879; doi:10.1371/journal.pone.0319327)
Supplement: S2 Table — (XLSX) [file pone.0319327.s002.xlsx]

## Sheet: Sheet1
gBlock	Sequence (5'-3')
Buffeli	TGCTCTGCAACCGCAGAGGAGAAAAAAGAACCAGCAAAGGGCAAACAAGGATTTGCACGCTATGAACAATGATTGGCCTTTGGACTACAAGCCTCTTGTCGACAAGTTCTCACCACTTGCCGTTCGCATCGCTATCCTCATCGCCTCCTTTGCAGTATTCTTCTATCTCTAGGCGCATTGAGTCTCACATTAACGCCACCCAGGGTGAAAATTTTACAGTCAATGCAAC
Chitose	TTCCTCATCGTCTCTGCAACTGCAGAAGAGAAAAAAGAAGGCAAACAAGGATTTGCACGCTATGAACAATGCTTGACCTTTGGACTACAAGCCTCTTGTCGACAAGTTCTCACCACTTGCCGTCCTCAGCGCTGTTCTCATCGCCTTACTCTCAGTATCCTACTATTTCTAGGCGCATTGAGTCTCACACTCTTGAAGTAAACGCCACCCAGGCTGAAAATTTTACAGT
Ikeda	AAATTGGTCGATGGAAAGTGGAAGAAGCTTGAGCAGAGCGGCAAACAAGGATTTGCACGCCATGGACAGTGCTTGGCCTTCGGACTACAAGCCTCTTGTCGACAAGTTCTCACCACTTGCCGTTCTCAGCTCGGTTCTCATCGCCTCCGTCGCAGTAGTCTATTATCTCTAGGCGCATTGAGTCTCACAGCATTGAGTCTCACATTCCTCATCGTCTCTGCAACTGCAG
Universal	AAATTGGTCGATGGAAAGTGGAAGAAGCTTGAGCAGAGCGAGGCAAACAAGGATTTGCACGCTATGAACAATGCTTGGCCTTTGGACTACAAGCCTCTTGTCGACAAGTTCTCACCACTTGCCGTCCTCAGCGCTGTTCTCATCGCCTTACTCGCAGTATCCTACTATTTCTAGGCGCATTGAGTCTCACATTCCTCATCGTCTCTGCAACTGCAG
